# Supplementary material for: Elevational Variation in and Environmental Determinants of Fungal Diversity in Forest Ecosystems of Korean Peninsula
Source: J Fungi (Basel). 2024 Aug 7;10(8):556. doi: 10.3390/jof10080556 (PMC11355257; doi:10.3390/jof10080556)
Supplement: Supplementary file 1 [file jof-10-00556-s001.zip]

Archive with 2 entries (2 files):
- jof-supplementary-figure-and-table.pdf
- jof-supplementary-table.xlsx
